# Supplementary material for: UPRLIMET: UPstream Regional LiDAR Model for Extent of Trout in stream networks
Source: Sci Rep. 2022 Dec 1;12:20266. doi: 10.1038/s41598-022-23754-0 (PMC9715699; doi:10.1038/s41598-022-23754-0)
Supplement: Supplementary file 2 — Supplementary Information 2. [file 41598_2022_23754_MOESM2_ESM.xlsx]

## Sheet: Sheet1
Shortname	Descriptive Name	Scale	Source Resolution (m)	Parameterization	Ecological Component	Influence on Ecological Component	Expected Effect on Trout Occurrence	Derivation Method	Geo-data Sorce	Reference
*log10ba_ha	Log-transformed Drainage Area (hectares)	Local	5	Value at Reach	SF	Topographic control on hydrologic condition	Positive	a = drainage area, log10ba = log_base 10(a)	lidar/DIGITAL_TERRAIN_MODEL_MOSAIC (ImageServer) (oregon.gov)
aspect_cos	COS Aspect (Northness)	Patch	5	Drainage Area Average (FCPG)	SF	Topographic control on hydrologic condition	Positive	a = aspect, northness = cos(a)	lidar/DIGITAL_TERRAIN_MODEL_MOSAIC (ImageServer) (oregon.gov)	Stage, A. R. (1976). An Expression for the Effect of Aspect, Slope, and Habitat Type on Tree Growth. Forest Science, 22(4), 457–460. https://doi.org/10.1093/forestscience/22.4.457
aspect_sin	SIN Aspect (Westness)	Patch	5	Drainage Area Average (FCPG)	SF	Topographic control on hydrologic condition	Positive	a = aspect, westness = sin(a)	lidar/DIGITAL_TERRAIN_MODEL_MOSAIC (ImageServer) (oregon.gov)	Stage, A. R. (1976). An Expression for the Effect of Aspect, Slope, and Habitat Type on Tree Growth. Forest Science, 22(4), 457–460. https://doi.org/10.1093/forestscience/22.4.457
aspect_trasp	TRASP Aspect	Patch	5	Drainage Area Average (FCPG)	SF	Topographic control on hydrologic condition	Envelope	a = aspect in degrees, TRASP aspect = ( 1 - cos((pi/180)(a-30) ) / 2	lidar/DIGITAL_TERRAIN_MODEL_MOSAIC (ImageServer) (oregon.gov)	Roberts, D. W., & Cooper, S. V. (1989). Concepts and techniques of vegetation mapping. General Technical Report INT - U.S. Department of Agriculture, Forest Service, Intermountain Research Station (USA). https://scholar.google.com/scholar_lookup?title=Concepts+and+techniques+of+vegetation+mapping&author=Roberts%2C+D.W.+%28Utah+State+University%2C+Logan%2C+UT%29&publication_year=1989
avg_down_100	Downstream Channel Slope (%) - 100 m	Patch	5	Average over distance	SF; C	Surface flow expression; barrier to fish passage	Negative	mean of slope (in percent) 100 meters downstream from a given point	lidar/DIGITAL_TERRAIN_MODEL_MOSAIC (ImageServer) (oregon.gov)
avg_up_100	Upstream Channel Slope (%) - 100 m	Patch	5	Average over distance	SF; C	Surface flow expression; barrier to fish passage	Negative	mean of slope (in percent) 100 meters upstream from a given point	lidar/DIGITAL_TERRAIN_MODEL_MOSAIC (ImageServer) (oregon.gov)
Bedrock_Depth_fix	Depth to Bedrock (m)	Patch	5	Drainage Area Average (FCPG)	SF	Landcover control on hydrologic condition	Positive	None	SSURGO Downloader - Overview (arcgis.com)
cancov_2017	% Canopy Cover	Patch	5	Drainage Area Average (FCPG)	SF	Landcover control on hydrologic condition	Positive	None	LEMMA | GNN Maps and Data (oregonstate.edu)
cancov_con_2017	% Coniferous Canopy Cover	Patch	5	Drainage Area Average (FCPG)	SF	Landcover control on hydrologic condition	Positive	None	LEMMA | GNN Maps and Data (oregonstate.edu)
cancov_hdw_2017	% Hardwood Canopy Cover	Patch	5	Drainage Area Average (FCPG)	SF	Landcover control on hydrologic condition	Positive	None	LEMMA | GNN Maps and Data (oregonstate.edu)
curve	Combined Profile and Planimetric Curvature	Patch	5	Drainage Area Average (FCPG)	SF	Topographic control on hydrologic condition	Envelope	profile curvature + planimetric curvature	lidar/DIGITAL_TERRAIN_MODEL_MOSAIC (ImageServer) (oregon.gov)	Alkhasawneh, M. Sh., Ngah, U. K., Tay, L. T., Mat Isa, N. A., & Al-batah, M. S. (2013). Determination of Important Topographic Factors for Landslide Mapping Analysis Using MLP Network. The Scientific World Journal, 2013, 415023. https://doi.org/10.1155/2013/415023
d_slp1000_m	Downstream Channel Slope (%) - 1000 (m)	Patch	5	Average over distance	SF; C	Topographic control on hydrologic condition over very large extent; barrier to fish passage	Negative	e0 = elevation at location, e1000 = elevation at location 1000 m downstream abs(e0 - e1000) / 1000,	lidar/DIGITAL_TERRAIN_MODEL_MOSAIC (ImageServer) (oregon.gov)
d_slp20_m	Downstream Channel Slope (%) - 20 (m)	Patch	5	Average over distance	SF; C	Topographic control on hydrologic condition over small extent; barrier to fish passage	Negative	e0 = elevation at location, e20 = elevation at location 20 m downstream abs(e0 - e20) / 20,	lidar/DIGITAL_TERRAIN_MODEL_MOSAIC (ImageServer) (oregon.gov)
d_slp30_m	Downstream Channel Slope (%) - 30 (m)	Patch	5	Average over distance	SF; C	Topographic control on hydrologic conditio over small-moderate extent; barrier to fish passage	Negative	e0 = elevation at location, e30 = elevation at location 30 m downstream abs(e0 - e30) / 30,	lidar/DIGITAL_TERRAIN_MODEL_MOSAIC (ImageServer) (oregon.gov)
d_slp50_m	Downstream Channel Slope (%) - 50 (m)	Patch	5	Average over distance	SF; C	Topographic control on hydrologic condition over moderate; barrier to fish passage	Negative	e0 = elevation at location, e50 = elevation at location 50 m downstream abs(e0 - e50) / 50,	lidar/DIGITAL_TERRAIN_MODEL_MOSAIC (ImageServer) (oregon.gov)
distmouth_norm	Median-normalized Distance to Outlet (m)	Patch	5	Downstream condition	SF	Indicator of streamsize which relates to surface flow expression	Negative	WITHIN HUC12 median = x-bar; MAD = median(x - xbar) for all x's; normalized = (x - x-bar) / MAD	lidar/DIGITAL_TERRAIN_MODEL_MOSAIC (ImageServer) (oregon.gov)
DrainDens	Drainage Density (km / km2)	Patch	5	Upstream Condition	SF	Indicator of streamsize which relates to surface flow expression	Positive	drainage density = sum of all stream's length (km)in basin / basin area (km^2)	lidar/DIGITAL_TERRAIN_MODEL_MOSAIC (ImageServer) (oregon.gov)	Horton, R. (1932). Drainage-basin characteristics. Eos, Transactions American Geophysical Union, 13(1), 350–361. https://doi.org/10.1029/TR013i001p00350
dtm_smooth	Elevation (m) (FCPG)	Patch	5	Drainage Area Average (FCPG)	SF; B	Topographic control on hydrologic condition and biological suitability	Negative	None	lidar/DIGITAL_TERRAIN_MODEL_MOSAIC (ImageServer) (oregon.gov)
elev	Elevation (m)	Local	5	Value at Reach	SF; B	Topographic control on hydrologic condition and biological suitability	Negative	None	lidar/DIGITAL_TERRAIN_MODEL_MOSAIC (ImageServer) (oregon.gov)
elev_norm	Median-normalized Elevation	Local	5	Value at Reach	SF; B	Topographic control on hydrologic condition and biological suitability	Negative	elev_norm = elevation value at given cell / median elevation	lidar/DIGITAL_TERRAIN_MODEL_MOSAIC (ImageServer) (oregon.gov)
HAND	Local Height Above Nearest Drainage	Local	5	Value at Reach	SF	Indicator of vertical distance to water which relates to surface flow expression	Negative	e0= elevation value at given cell, e_near = elevation value at nearest drainage cell, HAND = e0- e_near	lidar/DIGITAL_TERRAIN_MODEL_MOSAIC (ImageServer) (oregon.gov)
HAND_1	HAND (FCPG)	Patch	5	Drainage Area Average (FCPG)	SF	Indicator of vertical distance to water which relates to surface flow expression	Negative	Flow Distance (Spatial Analyst)—ArcGIS Pro | Documentation	lidar/DIGITAL_TERRAIN_MODEL_MOSAIC (ImageServer) (oregon.gov)
hload	Heatload Index	Patch	5	Drainage Area Average (FCPG)	SF	Topographic control on hydrologic condition	Negative	theta = aspect in degrees, HLI = 1-cos(theta-45)/2	lidar/DIGITAL_TERRAIN_MODEL_MOSAIC (ImageServer) (oregon.gov)	McCune, B., & Keon, D. (2002). Equations for potential annual direct incident radiation and heat load. Journal of Vegetation Science, 13(4), 603–606. https://doi.org/10.1111/j.1654-1103.2002.tb02087.x
Hydro_Conductivity	Hydraulic Conductivity	Patch	30	Drainage Area Average (FCPG)	SF	Geologic control on hydrologic condition	Positive	None	SSURGO Downloader - Overview (arcgis.com)
Lith_Prov1	Lithologic Province 1 - Coast Range Sedimentary (Proportion of Basin)	Patch	Mapped	Drainage Area Average (FCPG)	SF	Geologic control on hydrologic condition	Control Variable	FCPGtool Categorical to Binary Processing (cat2bin) for one-hot encoding	Geologic and physiographic controls on bed-material yield, transport, and channel morphology for alluvial and bedrock rivers, western Oregon | GSA Bulletin | GeoScienceWorld
Lith_Prov2	Lithologic Province 2- Coast Range Volcanic/ Coast Range Basalt (Proportion of Basin)	Patch	Mapped	Drainage Area Average (FCPG)	SF	Geologic control on hydrologic condition	Control Variable	FCPGtool Categorical to Binary Processing (cat2bin) for one-hot encoding	Geologic and physiographic controls on bed-material yield, transport, and channel morphology for alluvial and bedrock rivers, western Oregon | GSA Bulletin | GeoScienceWorld
Lith_Prov3	Lithologic Province 3 - High Cascades (Proportion of Basin)	Patch	Mapped	Drainage Area Average (FCPG)	SF	Geologic control on hydrologic condition	Control Variable	FCPGtool Categorical to Binary Processing (cat2bin) for one-hot encoding	Geologic and physiographic controls on bed-material yield, transport, and channel morphology for alluvial and bedrock rivers, western Oregon | GSA Bulletin | GeoScienceWorld
Lith_Prov4	Lithologic Province 4 - Klamath (Proportion of Basin)	Patch	Mapped	Drainage Area Average (FCPG)	SF	Geologic control on hydrologic condition	Control Variable	FCPGtool Categorical to Binary Processing (cat2bin) for one-hot encoding	Geologic and physiographic controls on bed-material yield, transport, and channel morphology for alluvial and bedrock rivers, western Oregon | GSA Bulletin | GeoScienceWorld
Lith_Prov5	Lithologic Province 5 - Quaternary Sediment (Proportion of Basin)	Patch	Mapped	Drainage Area Average (FCPG)	SF	Geologic control on hydrologic condition	Control Variable	FCPGtool Categorical to Binary Processing (cat2bin) for one-hot encoding	Geologic and physiographic controls on bed-material yield, transport, and channel morphology for alluvial and bedrock rivers, western Oregon | GSA Bulletin | GeoScienceWorld
Lith_Prov7	Lithologic Province 7 - Western Cascades (Proportion of Basin)	Patch	Mapped	Drainage Area Average (FCPG)	SF	Geologic control on hydrologic condition	Control Variable	FCPGtool Categorical to Binary Processing (cat2bin) for one-hot encoding	Geologic and physiographic controls on bed-material yield, transport, and channel morphology for alluvial and bedrock rivers, western Oregon | GSA Bulletin | GeoScienceWorld
log10ba	Log-transformed Drainage Area (square kilometers)	Local	5	Value at Reach	SF	Topographic control on hydrologic condition	Positive	a = drainage area, log10ba = log_base 10(a)	lidar/DIGITAL_TERRAIN_MODEL_MOSAIC (ImageServer) (oregon.gov)
NLCD10	NLCD Class 10 - Wetland (Proportion of Basin)	Patch	30	Drainage Area Average (FCPG)	SF	Landcover control on hydrologic condition	Positive	FCPGtool Categorical to Binary Processing (cat2bin) for one-hot encoding	USGS Science Data Catalog
NLCD2	NLCD Class 2 - Barren (Proportion of Basin)	Patch	30	Drainage Area Average (FCPG)	SF	Landcover control on hydrologic condition	Negative	FCPGtool Categorical to Binary Processing (cat2bin) for one-hot encoding	USGS Science Data Catalog
NLCD4	NLCD Class 4 - Developed (Proportion of Basin)	Patch	30	Drainage Area Average (FCPG)	SF	Landcover control on hydrologic condition	Negative	FCPGtool Categorical to Binary Processing (cat2bin) for one-hot encoding	USGS Science Data Catalog
NLCD5	NLCD Class 5 - Disturbed/burned (Proportion of Basin)	Patch	30	Drainage Area Average (FCPG)	SF	Landcover control on hydrologic condition	Negative	FCPGtool Categorical to Binary Processing (cat2bin) for one-hot encoding	USGS Science Data Catalog
NLCD6	NLCD Class 6 - Forest (Proportion of Basin)	Patch	30	Drainage Area Average (FCPG)	SF	Landcover control on hydrologic condition	Positive	FCPGtool Categorical to Binary Processing (cat2bin) for one-hot encoding	USGS Science Data Catalog
NLCD7	NLCD Class 7 - Grass (Proportion of Basin)	Patch	30	Drainage Area Average (FCPG)	SF	Landcover control on hydrologic condition	Positive	FCPGtool Categorical to Binary Processing (cat2bin) for one-hot encoding	USGS Science Data Catalog
NLCD9	NLCD Class 9 - Water (572, 573, 578) Snow (554) (Proportion of Basin)	Patch	30	Drainage Area Average (FCPG)	SF	Landcover control on hydrologic condition	Positive	FCPGtool Categorical to Binary Processing (cat2bin) for one-hot encoding	USGS Science Data Catalog
plan_curve	Planimetric Curvature	Patch	5	Drainage Area Average (FCPG)	SF	Landcover control on hydrologic condition	Envelope	w = window size, e0 = elevation at a given cell, n = {neighboring points along a line perpindicular to the direction of steepest slope}, prof_curve = (mean(n) - e0 )/ 2w	lidar/DIGITAL_TERRAIN_MODEL_MOSAIC (ImageServer) (oregon.gov)	Alkhasawneh, M. Sh., Ngah, U. K., Tay, L. T., Mat Isa, N. A., & Al-batah, M. S. (2013). Determination of Important Topographic Factors for Landslide Mapping Analysis Using MLP Network. The Scientific World Journal, 2013, 415023. https://doi.org/10.1155/2013/415023
ppt_nrml	30 Year August PPT Normal	Patch	5	Drainage Area Average (FCPG)	SF	Climatic control on hydrologic condition	Positive	mean precipitation in august over 30 years from a given year	PRISM Climate Group, Oregon State U
ppt_PCA_yp0	1st PC of Precipitatation CY	Patch	5	Drainage Area Average (FCPG)	SF	Climatic control on hydrologic condition	Positive	Derive Principal Components from Monthly Sum of PPT for Current Calendar Year (CY)	PRISM Climate Group, Oregon State U
ppt_sum_yp0	Total Precipitation CY	Patch	5	Drainage Area Average (FCPG)	SF	Climatic control on hydrologic condition	Positive	sum of monthly precipitation for Current Calendar Year (CY)	PRISM Climate Group, Oregon State U
ppt_yp0	August Precipitation	Patch	5	Drainage Area Average (FCPG)	SF	Climatic control on hydrologic condition	Positive	None	PRISM Climate Group, Oregon State U
prof_curve	Profile Curvature of Topography	Local	5	Value at Reach	SF	Topographic control on hydrologic condition	Envelope	w = window size, e0 = elevation at a given cell, n = {neighboring points along the direction of steepest slope}, prof_curve = (mean(n) - e0 )/ 2w	lidar/DIGITAL_TERRAIN_MODEL_MOSAIC (ImageServer) (oregon.gov)	Alkhasawneh, M. Sh., Ngah, U. K., Tay, L. T., Mat Isa, N. A., & Al-batah, M. S. (2013). Determination of Important Topographic Factors for Landslide Mapping Analysis Using MLP Network. The Scientific World Journal, 2013, 415023. https://doi.org/10.1155/2013/415023
ProfCurve	Profile Curvature of Topography (FCPG)	Patch	5	Drainage Area Average (FCPG)	SF	Topographic control on hydrologic condition	Envelope	Curvature function—ArcGIS Pro | Documentation	lidar/DIGITAL_TERRAIN_MODEL_MOSAIC (ImageServer) (oregon.gov)
seg_slope_perc	Reach Channel Slope (%) -	Local	5	Value at Reach	C; SF	Surface flow expression; barrier to fish passage	Negative	e0 = elevation at location, el = elevation at location l m downstream where l is the length of the reach (typically between 5 and 7 m). abs(e0 - el) / l,	lidar/DIGITAL_TERRAIN_MODEL_MOSAIC (ImageServer) (oregon.gov)
slope_pct_taudem	Slope (%) (FCPG)	Patch	5	Drainage Area Average (FCPG)	SF	Topographic control on hydrologic condition	Envelope	slope = rise / run between given cells	lidar/DIGITAL_TERRAIN_MODEL_MOSAIC (ImageServer) (oregon.gov)
SPI	Stream Power Index	Local	5	Value at Reach	SF	Topographic control on hydrologic condition	Envelope	CA = catchment area, G = slope gradient (degrees), SPI = ln(CA*tan(G))	lidar/DIGITAL_TERRAIN_MODEL_MOSAIC (ImageServer) (oregon.gov)	Moore, I. D., Grayson, R. B., & Ladson, A. R. (1991). Digital terrain modelling: A review of hydrological, geomorphological, and biological applications. Hydrological Processes, 5(1), 3–30. https://doi.org/10.1002/hyp.3360050103
STRAHLER	Strahler Order	Patch	5	Upstream Condition	SF	Hydrographic condition indicative of hydrologic condition	Positive	1 = stream order without any tributaries, upstream order + 1 = stream order of segment produced from intersection of streams with the same order	lidar/DIGITAL_TERRAIN_MODEL_MOSAIC (ImageServer) (oregon.gov)	Strahler, A. N. (1952). Hypsometric (area-altitude) analysis of erosional topography. https://doi.org/10.1130/0016-7606(1952)63[1117:HAAOET]2.0.CO;2
SumUpSlpLen_km	Total Upstream Channel Length (km)	Patch	5	Upstream Condition	SF	Geomorphic indicator of hydrologic condition	Positive	Sum of upstream segment lengths	lidar/DIGITAL_TERRAIN_MODEL_MOSAIC (ImageServer) (oregon.gov)
Texture	Soil Texture	Patch	5	Drainage Area Average (FCPG)	SF	Geologic control on hydrologic condition		None	SSURGO Downloader - Overview (arcgis.com)
tmax_yp0	August Mean Tmax	Patch	5	Drainage Area Average (FCPG)	SF; B	Climatic control on hydrologic condition and biological suitability	Negative	mean daily maximum temperature for August of a given year	PRISM Climate Group, Oregon State U
tmin_yp0	August Mean Tmin	Patch	5	Drainage Area Average (FCPG)	SF; B	Climatic control on hydrologic condition and biological suitability	Negative	mean daily minimum temperature for August of a given year	PRISM Climate Group, Oregon State U
tp_dissection	Topographic Dissection	Patch	5	Drainage Area Average (FCPG)	SF	Topographic control on hydrologic condition	Negative	e_max = maximum elevation in a given area, e_min = minimum elevation in a given area, e_rel = e_max - e_min, tp_dissection = e_rel/e_max	lidar/DIGITAL_TERRAIN_MODEL_MOSAIC (ImageServer) (oregon.gov)	Nir, D. (1957). The Ratio of Relative and Absolute Altitudes of Mt. Carmel: A Contribution to the Problem of Relief Analysis and Relief Classification. Geographical Review, 47(4), 564–569. https://doi.org/10.2307/211866
tp_roughness	Topographic Roughness	Patch	5	Drainage Area Average (FCPG)	SF	Topographic control on hydrologic condition	Negative	e0 = elevation of a given cell, e_neighbor = elevation of a given neighboring cell, topographic rougness = square root(mean(e0 - e_neighbor of 8 neighbors)^2)	lidar/DIGITAL_TERRAIN_MODEL_MOSAIC (ImageServer) (oregon.gov)
tp_sarelratio	Surface Relief Ratio	Patch	5	Drainage Area Average (FCPG)	SF	Topographic control on hydrologic condition	Negative	surface relief = elevation of stream's source - elevation at stream mouth/stream length	lidar/DIGITAL_TERRAIN_MODEL_MOSAIC (ImageServer) (oregon.gov)
tp_slpposidx	Slope (%) Position Index	Patch	5	Drainage Area Average (FCPG)	SF	Topographic control on hydrologic condition	Negative	elevation / focal mean of elevation	lidar/DIGITAL_TERRAIN_MODEL_MOSAIC (ImageServer) (oregon.gov)	Evans et al. 2014; ArcGIS Gradient Metrics Toolbox | evansspatial (evansmurphy.wixsite.com);
tp_vrm	Vector Ruggedness Measurement	Patch	5	Drainage Area Average (FCPG)	SF	Topographic control on hydrologic condition	Negative	a= cell aspect, b = cell slope, orthogonal unit vector (v_hat) for each cell is broken into x, y, z components, xy=1*sin(a), x = xy*sin(b), y=xy*cos(b), z=1*cos(a), |r|= magnitude of neighborhood of vectors, |r|=square root of ((sum of x)^2 +(sum of y)^2+(sum of z)^2), VRM= 1-|r|/number of cells in neighborhood	lidar/DIGITAL_TERRAIN_MODEL_MOSAIC (ImageServer) (oregon.gov)
tph_ge_3_2017	Trees Per Hectare	Patch	5	Drainage Area Average (FCPG)	SF	Landcover control on hydrologic condition	Envelope	None	LEMMA | GNN Maps and Data (oregonstate.edu)
tphc_ge_3_2017	Trees Per Hectare Coniferous	Patch	5	Drainage Area Average (FCPG)	SF	Landcover control on hydrologic condition	Envelope	None	LEMMA | GNN Maps and Data (oregonstate.edu)
tphh_ge_3_2017	Trees per Hectare Hardwood	Patch	5	Drainage Area Average (FCPG)	SF	Landcover control on hydrologic condition	Envelope	None	LEMMA | GNN Maps and Data (oregonstate.edu)
TPI_50_m	Topographic Position Index 50 m	Patch	5	Drainage Area Average (FCPG)	SF	Topographic control on hydrologic condition - average small extent	Negative	TPI = elevation at given cell - mean elevation of neighborhood cells (50m neighborhood radius)	lidar/DIGITAL_TERRAIN_MODEL_MOSAIC (ImageServer) (oregon.gov)	http://www.jennessent.com/downloads/TPI-poster-TNC_18x22.pdf
TPI_500_m	Topographic Position Index 500 m	Patch	5	Drainage Area Average (FCPG)	SF	Topographic control on hydrologic condition - average moderate extent	Envelope	TPI = elevation at given cell - mean elevation of neighborhood cells (500m neighborhood radius)	lidar/DIGITAL_TERRAIN_MODEL_MOSAIC (ImageServer) (oregon.gov)	http://www.jennessent.com/downloads/TPI-poster-TNC_18x22.pdf
TPI_5000_m	Topographic Position Index 5000 m	Patch	5	Drainage Area Average (FCPG)	SF	Topographic control on hydrologic condition - average large extent	Envelope	TPI = elevation at given cell - mean elevation of neighborhood cells (5000m neighborhood radius)	lidar/DIGITAL_TERRAIN_MODEL_MOSAIC (ImageServer) (oregon.gov)	http://www.jennessent.com/downloads/TPI-poster-TNC_18x22.pdf
TWI	Topographic Wetness Index	Patch	5	Drainage Area Average (FCPG)	SF	Topographic control on hydrologic condition	Positive	a=flow accumulation area at a given point , tan(b)= local slope (radians), TWI= ln(a/tan(b))	lidar/DIGITAL_TERRAIN_MODEL_MOSAIC (ImageServer) (oregon.gov)	BEVEN, K. J., & KIRKBY, M. J. (1979). A physically based, variable contributing area model of basin hydrology / Un modèle à base physique de zone d’appel variable de l’hydrologie du bassin versant. Hydrological Sciences Bulletin, 24(1), 43–69. https://doi.org/10.1080/02626667909491834
vpdmax_yp0	Average Maximum Vapor Pressure Deficit CY	Patch	5	Drainage Area Average (FCPG)	SF	Climatic control on hydrologic condition	Negative	mean of daily maximum vapor pressure deficit for the Current Calendar Year (CY)	PRISM Climate Group, Oregon State U
Water_Depth_fix	Depth to Water (m)	Patch	30	Drainage Area Average (FCPG)	SF	Geologic control on hydrologic condition	Positive	None	SSURGO Downloader - Overview (arcgis.com)
Water_Storage_fix	Water Storage (SSURGO)	Patch	30	Drainage Area Average (FCPG)	SF	Geologic control on hydrologic condition	Positive	None	SSURGO Downloader - Overview (arcgis.com)
