# Supplementary material for: UPRLIMET: UPstream Regional LiDAR Model for Extent of Trout in stream networks
Source: Sci Rep. 2022 Dec 1;12:20266. doi: 10.1038/s41598-022-23754-0 (PMC9715699; doi:10.1038/s41598-022-23754-0)
Supplement: Supplementary file 3 — Supplementary Information 3. [file 41598_2022_23754_MOESM3_ESM.csv]

Model	MAE Rank	Sub-model	Descriptive Name	Model Development Algorithm	Stopping Rule	Training Data Type and/or Validation Data Type	Number of Covariates	Description
LR-SR1-O	1	LR-O	Optimal Logistic Regression (LR)	Logistic Regression	SR1	Occurrence (O)	4	Optimized Logistic Regression from best combination of covariates trained and validated with occurrence data, and upper limit detected with our stopping rule
LR-SR1-H	2	LR-H	Optimal Logistic Regression (LR)	Logistic Regression	SR1	Habitat (H)	5	Optimized Logistic Regression from best combination of covariates trained and validated with habitat data, and upper limit detected with our stopping rule
RF-SR1-H	3	RF-H	Optimal Random Forest (RF)	Random Forest	SR1	Habitat (H)	5	Optimized Random Forest from best combination of covariates trained and validated with habitat data, and upper limit detected with our stopping rule
LR-SR2-O	4	LR-O	Optimal Logistic Regression (LR)	Logistic Regression	SR2	Occurrence (O)	4	Optimized Logistic Regression from best combination of covariates trained and validated with occurrence data, and upper limit detected with Fransen benchmark 1 stopping rule
RF-SR2-H	5	RF-H	Optimal Random Forest (RF)	Random Forest	SR2	Habitat (H)	5	Optimized Random Forest from best combination of covariates trained and validated with habitat data, and upper limit detected with Fransen benchmark 1 stopping rule
LR-SR3-O	6	LR-O	Optimal Logistic Regression (LR)	Logistic Regression	SR3	Occurrence (O)	4	Optimized Logistic Regression from best combination of covariates trained and validated with occurrence data, and upper limit detected with Fransen optimal stopping rule
LR-SR2-H	7	LR-H	Optimal Logistic Regression (LR)	Logistic Regression	SR2	Habitat (H)	5	Optimized Logistic Regression from best combination of covariates trained and validated with habitat data, and upper limit detected with Fransen benchmark 1 stopping rule
LR-SR3-H	8	LR-H	Optimal Logistic Regression (LR)	Logistic Regression	SR3	Habitat (H)	5	Optimized Logistic Regression from best combination of covariates trained and validated with habitat data, and upper limit detected with Fransen optimal stopping rule
RF-SR3-H	9	RF-H	Optimal Random Forest (RF)	Random Forest	SR3	Habitat (H)	5	Optimized Random Forest from best combination of covariates trained and validated with habitat data, and upper limit detected with Fransen optimal stopping rule
RF-SR1-O	10	RF-O	Optimal Random Forest (RF)	Random Forest	SR1	Occurrence (O)	26	Optimized Random Forest from best combination of covariates trained and validated with occurrence data, and upper limit detected with our stopping rule
Fransen-SR1-H	11	Fransen-H	Fransen (Fransen)	Logistic Regression	SR1	Habitat (H)	4	Fransen et al. 2006 model with our stopping rule validated with habitat data
Fransen-SR1-O	12	Fransen-O	Fransen (Fransen)	Logistic Regression	SR1	Occurrence (O)	4	Fransen et al. 2006 model with our stopping rule validated with occurrence data
Refit-SR1-H	13	Refit-H	Fransen Refit (Refit)	Logistic Regression	SR1	Habitat (H)	4	Fransen model refit to and validated with habitat data, and upper limit detected with our stopping rule
Refit-SR1-O	14	Refit-O	Fransen Refit (Refit)	Logistic Regression	SR1	Occurrence (O)	4	Fransen model refit to and validated with occurrence data, and upper limit detected with our stopping rule
RF-SR3-O	15	RF-O	Optimal Random Forest (RF)	Random Forest	SR3	Occurrence (O)	26	Optimized Random Forest from best combination of covariates trained and validated with occurrence data, and upper limit detected with Fransen optimal stopping rule
Fransen-Optimal-O	16	Fransen-O	Fransen (Fransen)	Logistic Regression	SR3	Occurrence (O)	4	Fransen et al. 2006 model with their optimal stopping rule validated with occurrence data
Fransen-Optimal-H	17	Fransen-H	Fransen (Fransen)	Logistic Regression	SR3	Habitat (H)	4	Fransen et al. 2006 model with their optimal stopping rule validated with habitat data
Refit-SR3-O	18	Refit-O	Fransen Refit (Refit)	Logistic Regression	SR3	Occurrence (O)	4	Fransen model refit to and validated with occurrence data, and upper limit detected with their optimal stopping rule
Refit-SR3-H	19	Refit-H	Fransen Refit (Refit)	Logistic Regression	SR3	Habitat (H)	4	Fransen model refit to and validated with habitat data, and upper limit detected with their optimal stopping rule
RF-SR2-O	20	RF-O	Optimal Random Forest (RF)	Random Forest	SR2	Occurrence (O)	26	Optimized Random Forest from best combination of covariates trained and validated with occurrence data, and upper limit detected with Fransen benchmark 1 stopping rule
Refit-SR2-H	21	Refit-H	Fransen Refit (Refit)	Logistic Regression	SR2	Habitat (H)	4	Fransen model refit to and validated with habitat data, and upper limit detected with Fransen benchmark 1 stopping rule
Fransen-SR2-H	22	Fransen-H	Fransen (Fransen)	Logistic Regression	SR2	Habitat (H)	4	Fransen et al. 2006 model with their benchmark 1 stopping rule validated with habitat data
Refit-SR2-O	23	Refit-O	Fransen Refit (Refit)	Logistic Regression	SR2	Occurrence (O)	4	Fransen model refit to and validated with occurrence data, and upper limit detected with Fransen benchmark 1 stopping rule
Fransen-SR2-O	24	Fransen-O	Fransen (Fransen)	Logistic Regression	SR2	Occurrence (O)	4	Fransen et al. 2006 model with their benchmark 1 stopping rule validated with occurrence data
Slope-20-H	25	-	20% Slope	-	20% Slope	Habitat (H)	-	Upper limit determined by lowest reach on network having >= 20% slope over 20 meters validated with habitat data
Slope-20-O	26	-	20% Slope	-	20% Slope	Occurrence (O)	-	Upper limit determined by lowest reach on network having >= 20% slope over 20 meters validated with occurrence data
