# Supplementary material for: UPRLIMET: UPstream Regional LiDAR Model for Extent of Trout in stream networks
Source: Sci Rep. 2022 Dec 1;12:20266. doi: 10.1038/s41598-022-23754-0 (PMC9715699; doi:10.1038/s41598-022-23754-0)
Supplement: Supplementary file 5 — Supplementary Information 5. [file 41598_2022_23754_MOESM5_ESM.csv]

Est	Lower	Upper	Metric	Score	Model
566.5359539	556.4084492	576.9748754	MAE	1	LR-SR1-O
610.26861	598.3253411	622.5426819	MAE	2	LR-SR1-H
633.6562489	621.8749243	645.7442628	MAE	3	RF-SR1-H
696.8049931	681.2825067	712.7857199	MAE	4	LR-SR2-O
696.9190408	683.9192402	709.9467351	MAE	5	RF-SR2-H
746.3954774	730.5661832	762.5817289	MAE	6	LR-SR3-O
771.3653939	748.8077808	794.1305074	MAE	7	LR-SR2-H
793.7715333	772.5491362	816.0351615	MAE	8	LR-SR3-H
821.192465	805.0333102	837.5893512	MAE	9	RF-SR3-H
1305.97666	1260.705805	1352.268944	MAE	10	RF-SR1-O
1436.333082	1387.565862	1485.723948	MAE	11	Fransen-SR1-H
1467.466344	1418.658288	1517.031959	MAE	12	Fransen-SR1-O
1480.485025	1429.782329	1532.391401	MAE	13	Refit-SR1-H
1556.146343	1504.876437	1609.767671	MAE	14	Refit-SR1-O
1943.900637	1881.974	2007.388585	MAE	15	RF-SR3-O
2397.850346	2315.295812	2480.996268	MAE	16	Fransen Optimal-O
2608.383051	2516.590938	2700.865135	MAE	17	Fransen Optimal-H
2941.095549	2849.140829	3034.198492	MAE	18	Refit-SR3-O
3173.944679	3074.939512	3276.439864	MAE	19	Refit-SR3-H
4888.831846	4783.125243	4994.514129	MAE	20	RF-SR2-O
5026.888591	4913.594556	5141.560164	MAE	21	Refit-SR2-H
5040.663294	4926.52703	5155.688532	MAE	22	Fransen-SR2-H
5165.431353	5056.266592	5274.620295	MAE	23	Refit-SR2-O
5184.291045	5074.851228	5293.41137	MAE	24	Fransen-SR2-O
6645.874227	6587.423404	6704.638124	MAE	25	Slope-20-H
6707.566492	6644.786351	6770.124917	MAE	26	Slope-20-O
-6706.347196	-6768.780824	-6643.452676	Mean	1	Slope-20-O
-6644.689003	-6703.422154	-6586.082388	Mean	2	Slope-20-H
-4774.117079	-4887.281073	-4658.68567	Mean	3	Fransen-SR2-O
-4669.987106	-4785.033501	-4553.842112	Mean	4	Refit-SR2-O
-4616.06533	-4736.118684	-4496.31607	Mean	5	Fransen-SR2-H
-4467.515787	-4588.97099	-4346.420997	Mean	6	Refit-SR2-H
-4284.562763	-4397.694704	-4170.426165	Mean	7	RF-SR2-O
-2327.870537	-2436.277696	-2221.433035	Mean	8	Refit-SR3-H
-2217.160133	-2315.36095	-2118.995402	Mean	9	Refit-SR3-O
-2006.728251	-2103.403022	-1909.737452	Mean	10	Fransen Optimal-H
-1790.279731	-1878.264735	-1703.744569	Mean	11	Fransen Optimal-O
-976.3471783	-1029.174378	-923.1604562	Mean	12	Fransen-SR1-O
-952.1028769	-1004.628236	-900.3795551	Mean	13	Fransen-SR1-H
-897.0468265	-954.4680252	-840.8961958	Mean	14	Refit-SR1-O
-812.7549928	-883.6648564	-743.2739422	Mean	15	RF-SR3-O
-781.8350402	-838.353325	-727.1042494	Mean	16	Refit-SR1-H
-569.0245112	-619.2365446	-519.0693434	Mean	17	RF-SR1-O
38.59855122	12.18605613	64.42606997	Mean	18	LR-SR2-H
98.65354493	79.60106109	118.8075434	Mean	19	LR-SR2-O
104.0609401	86.41450209	121.9783426	Mean	20	RF-SR2-H
171.0502916	145.5717848	196.1984969	Mean	21	LR-SR3-H
181.9220577	166.1627708	197.9173779	Mean	22	RF-SR1-H
188.3523477	168.9492447	208.9203695	Mean	23	LR-SR3-O
226.4616011	210.4947412	242.3285427	Mean	24	LR-SR1-H
247.9570175	234.7594062	261.5240497	Mean	25	LR-SR1-O
404.3429935	384.10627	424.8986907	Mean	26	RF-SR3-H
-6453.254684	-6540.620125	-6363.696243	Median	1	Slope-20-O
-6359.112549	-6453.254684	-6117.127701	Median	2	Slope-20-H
-396.2741699	-396.2741699	-396.2741699	Median	3	Fransen-SR2-O
-364.7056274	-403.3452377	-316.2741699	Median	4	Fransen-SR2-H
-204.3502884	-213.9949493	-204.3502884	Median	5	Refit-SR2-O
-190.2081528	-190.2081528	-151.9238815	Median	6	Fransen-SR1-O
-190.2081528	-190.2081528	-151.9238815	Median	7	Fransen-SR1-H
-132.9594154	-228.137085	-83.28427124	Median	8	Refit-SR2-H
-127.4264069	-148.137085	-110.7106781	Median	9	RF-SR2-O
-31.21320343	-31.21320343	-7.07106781	Median	10	Fransen Optimal-H
-12.07106781	-12.07106781	-7.07106781	Median	11	Fransen Optimal-O
7.07106781	5	19.14213562	Median	12	Refit-SR1-O
20	14.14213562	22.07106781	Median	13	RF-SR1-O
33.28427124	26.21320343	45.35533905	Median	14	Refit-SR1-H
48.28427124	47.42640686	71.56854248	Median	15	Refit-SR3-O
52.42640686	47.42640686	71.21320343	Median	16	Refit-SR3-H
68.28427124	44.14213562	75.7106781	Median	17	RF-SR2-H
82.78174591	75.35533905	93.28427124	Median	18	RF-SR1-H
214.8528137	195.7106781	236.4213562	Median	19	LR-SR2-H
234.7056274	192.4264069	268.8477631	Median	20	RF-SR3-O
236.4213562	229.8528137	263.492424	Median	21	RF-SR3-H
253.9949493	236.4213562	258.9949493	Median	22	LR-SR1-H
257.6345596	248.492424	272.6345596	Median	23	LR-SR1-O
259.8528137	253.492424	264.7056274	Median	24	LR-SR2-O
314.7056274	297.6345596	340.4163055	Median	25	LR-SR3-H
330.9188309	294.8528137	346.2741699	Median	26	LR-SR3-O
840.9686048	819.762048	863.6039682	RMSE	1	LR-SR1-O
933.387157	892.1082938	982.6061471	RMSE	2	LR-SR1-H
939.2934226	921.9977874	956.5914716	RMSE	3	RF-SR1-H
1029.765465	1012.217323	1046.873777	RMSE	4	RF-SR2-H
1180.47935	1134.043362	1227.60776	RMSE	5	LR-SR2-O
1218.242612	1173.463476	1264.259579	RMSE	6	LR-SR3-O
1250.48426	1230.620065	1270.422833	RMSE	7	RF-SR3-H
1486.653843	1383.655373	1591.259755	RMSE	8	LR-SR3-H
1521.738833	1418.835519	1625.561544	RMSE	9	LR-SR2-H
3035.969373	2931.638877	3138.305159	RMSE	10	RF-SR1-O
3163.980153	3068.266068	3257.981713	RMSE	11	Fransen-SR1-H
3281.381406	3182.920241	3379.567635	RMSE	12	Fransen-SR1-O
3317.550761	3220.976081	3413.914056	RMSE	13	Refit-SR1-H
3504.099026	3406.529711	3602.97736	RMSE	14	Refit-SR1-O
4236.032691	4118.051007	4353.24136	RMSE	15	RF-SR3-O
5490.630061	5362.34294	5620.334388	RMSE	16	Fransen Optimal-O
5917.05567	5775.761555	6054.070346	RMSE	17	Fransen Optimal-H
6300.868247	6172.454606	6425.73514	RMSE	18	Refit-SR3-O
6597.789493	6463.208108	6732.649459	RMSE	19	Refit-SR3-H
7445.23701	7376.205962	7514.715544	RMSE	20	Slope-20-H
7661.263509	7586.016717	7733.010146	RMSE	21	Slope-20-O
7959.433714	7841.650688	8074.768847	RMSE	22	RF-SR2-O
8309.718426	8193.548567	8425.508502	RMSE	23	Refit-SR2-O
8320.379253	8197.682885	8445.788139	RMSE	24	Refit-SR2-H
8320.660864	8204.545722	8436.079212	RMSE	25	Fransen-SR2-O
8330.610409	8207.218412	8455.717648	RMSE	26	Fransen-SR2-H
803.6121018	780.1998196	828.5030826	StDev	1	LR-SR1-O
905.533595	861.4434696	958.1032173	StDev	2	LR-SR1-H
921.5438992	903.5105	939.5373004	StDev	3	RF-SR1-H
1024.534346	1006.318698	1042.168353	StDev	4	RF-SR2-H
1176.392568	1128.377222	1224.645473	StDev	5	LR-SR2-O
1183.354361	1163.281635	1202.91366	StDev	6	RF-SR3-H
1203.63768	1155.926724	1251.91127	StDev	7	LR-SR3-O
1476.838734	1370.405061	1583.713596	StDev	8	LR-SR3-H
1521.30894	1417.682242	1625.583933	StDev	9	LR-SR2-H
2982.275479	2884.606099	3077.575632	StDev	10	RF-SR1-O
3017.446801	2932.044369	3100.664649	StDev	11	Fransen-SR1-H
3132.877733	3044.142868	3219.601509	StDev	12	Fransen-SR1-O
3224.23526	3137.623101	3309.489483	StDev	13	Refit-SR1-H
3358.65265	3301.257601	3415.470028	StDev	14	Slope-20-H
3387.454841	3299.837027	3475.105819	StDev	15	Refit-SR1-O
3704.168229	3644.347943	3760.395523	StDev	16	Slope-20-O
4157.482113	4050.23342	4264.082667	StDev	17	RF-SR3-O
5190.748854	5083.638845	5298.048384	StDev	18	Fransen Optimal-O
5566.598763	5450.166035	5677.589644	StDev	19	Fransen Optimal-H
5898.107149	5796.51446	5996.527119	StDev	20	Refit-SR3-O
6173.721463	6068.399495	6277.952482	StDev	21	Refit-SR3-H
6708.082798	6631.34205	6781.238238	StDev	22	RF-SR2-O
6815.025767	6743.317065	6883.795504	StDev	23	Fransen-SR2-O
6873.577805	6801.340459	6942.795542	StDev	24	Refit-SR2-O
6935.04043	6858.507152	7010.18956	StDev	25	Fransen-SR2-H
7019.535687	6942.535935	7095.328361	StDev	26	Refit-SR2-H
