# Supplementary material for: UPRLIMET: UPstream Regional LiDAR Model for Extent of Trout in stream networks
Source: Sci Rep. 2022 Dec 1;12:20266. doi: 10.1038/s41598-022-23754-0 (PMC9715699; doi:10.1038/s41598-022-23754-0)
Supplement: Supplementary file 6 — Supplementary Information 6. [file 41598_2022_23754_MOESM6_ESM.csv]

Feature	Rank	Training Data Type	Intuitive_Name	LR	RF	Fransen	Refit	Boruta	Permutation	JMIM
d_slp1000_m	1	Occurrence	Downstream Channel Slope (%) - 1000 (m)	LR-O*	RF-O			34.38	1	0.98
SumUpSlpLen_km	2	Occurrence	Total Upstream Channel Length (km)	LR-O*	RF-O			31.37	-0.6	0.88
log10ba	3	Occurrence	Log-transformed Drainage Area	LR-O*	RF-O	Fransen-O	Refit-O	28.63	-0.12	1
elev_norm	4	Occurrence	Median-normalized Elevation	LR-O*	RF-O			25.27	-0.44	0.92
STRAHLER	5	Occurrence	Strahler Order		RF-O			22.24	-0.01	0.97
elev	6	Occurrence	Elevation (m)		RF-O	Fransen-O	Refit-O	20.65	-0.05	0.91
avg_down_100	7	Occurrence	Downstream Channel Slope (%) - 100 (m)		RF-O	Fransen-O	Refit-O	20.57	-0.34	0.94
avg_up_100	8	Occurrence	Upstream Channel Slope (%) - 100 m		RF-O	Fransen-O	Refit-O	19.83	-0.5	0.89
distmouth_norm	9	Occurrence	Median-normalized Distance to Outlet (m)		RF-O			19.32	-0.49	0.95
d_slp50_m	10	Occurrence	Downstream Channel Slope (%) - 50 (m)		RF-O			17.15	-0.09	0.86
d_slp20_m	11	Occurrence	Downstream Channel Slope (%) - 20 (m)		RF-O			15.46	-0.32	0.82
seg_slope_perc	12	Occurrence	Reach Channel Slope (%) -		RF-O			15.34	-0.29	0.8
Water_Storage_fix	13	Occurrence	Water Storage (SSURGO)		RF-O			15.34	-0.17	0.6
tmin_yp0	14	Occurrence	August Mean Tmin		RF-O			15.3	-0.41	0.75
d_slp30_m	15	Occurrence	Downstream Channel Slope (%) - 30 (m)		RF-O			15.04	-0.2	0.83
ppt_yp0	16	Occurrence	August Precipitation		RF-O			14.93	-0.25	0.71
ppt_PCA_yp0	17	Occurrence	1st PC of Precipitatation CY		RF-O			14.29	-0.35	0.85
ppt_sum_yp0	18	Occurrence	Total Precipitation CY		RF-O			13.95	-0.08	0.63
DrainDens	19	Occurrence	Drainage Density (km / km2)		RF-O			13.91	-0.01	0
tphc_ge_3_2017	20	Occurrence	Trees Per Hectare Coniferous		RF-O			13.16	-0.26	0.35
Texture	21	Occurrence	Soil Texture		RF-O			13.15	-0.5	0.62
Lith_Prov3	22	Occurrence	Lithologic Province 3 (Proportion of Basin)		RF-O			13.08	-0.4	0.18
TPI_50_m	23	Occurrence	Topographic Position Index 50 m		RF-O			12.79	-0.33	0.28
vpdmax_yp0	24	Occurrence	Average Maximum Vapor Pressure Deficit CY		RF-O			12.75	-0.45	0.78
tph_ge_3_2017	25	Occurrence	Trees Per Hectare		RF-O			12.63	-0.19	0.49
tmax_yp0	26	Occurrence	August Mean Tmin		RF-O			12.46	-0.25	0.69
Hydro_Conductivity	27	Occurrence	Hydraulic Conductivity					12.41	-0.21	0.66
HAND_1	28	Occurrence	HAND (FCPG)					12.27	-0.03	0.46
aspect_cos	29	Occurrence	COS Aspect (Northness)					12.14	-0.24	0.29
dtm_smooth	30	Occurrence	Elevation (m) (FCPG)					12.08	-0.04	0.74
cancov_hdw_2017	31	Occurrence	% Hardwood Canopy Cover					12.05	-0.35	0.58
Bedrock_Depth_fix	32	Occurrence	Depth to Bedrock (m)					11.79	-0.26	0.51
tp_sarelratio	33	Occurrence	Surface Relief Ratio					11.66	-0.22	0.14
ppt_nrml	34	Occurrence	30 Year August PPT Normal					11.65	-0.46	0.77
slope_pct_taudem	35	Occurrence	Slope (%) (FCPG)					11.52	-0.38	0.45
NLCD6	36	Occurrence	NLCD Class 6 (Proprtion of Basin)					11.36	-0.35	0.32
tp_dissection	37	Occurrence	Topographic Dissection					11.21	-0.54	0.08
cancov_2017	38	Occurrence	% Canopy Cover					11.15	0.04	0.43
cancov_con_2017	39	Occurrence	% Coniferous Canopy Cover					10.88	0.06	0.54
tp_roughness	40	Occurrence	Topographic Roughness					10.8	-0.26	0.05
hload	41	Occurrence	Heatload Index					10.08	-0.27	0.34
TWI	42	Occurrence	Topographic Wetness Index					10.04	-0.46	0.52
aspect_sin	43	Occurrence	SIN Aspect (Westness)					9.54	-0.4	0.57
tp_vrm	44	Occurrence	Vector Ruggedness Measurement					9.51	-0.47	0.37
tphh_ge_3_2017	45	Occurrence	Trees per Hectare Hardwood					9.47	-0.18	0.26
aspect_trasp	46	Occurrence	TRASP Aspect					9.3	-0.1	0.72
SPI	47	Occurrence	Stream Power Index					9.26	-0.36	0.4
NLCD5	48	Occurrence	NLCD Class 5 (Proprtion of Basin)					9.26	-0.54	0.38
plan_curve	49	Occurrence	Planimetric Curvature					9.25	-0.32	0.09
TPI_500_m	50	Occurrence	Topographic Position Index 500 m					9.24	0.28	0.06
prof_curve	51	Occurrence	Profile Curvature of Topography					9.2	-0.27	0.12
Lith_Prov7	52	Occurrence	Lithologic Province 7 (Proportion of Basin)					9.12	-0.37	0.48
Water_Depth_fix	53	Occurrence	Depth to Water (m)					8.82	-0.35	0.65
Lith_Prov5	54	Occurrence	Lithologic Province 2 (Proportion of Basin)					8.79	-0.18	0.2
curve	55	Occurrence	Combined Profile and Planimetric Curvature					8.44	-0.25	0.03
TPI_5000_m	56	Occurrence	Topographic Position Index 5000 m					8.28	-0.47	0.55
tp_slpposidx	57	Occurrence	Slope (%) Position Index					7.84	-0.28	0.02
NLCD9	58	Occurrence	NLCD Class 9 (Proprtion of Basin)					7.42	-0.07	0.31
Lith_Prov1	59	Occurrence	Lithologic Province 1 (Proportion of Basin)					6.88	-0.7	0.17
Lith_Prov4	60	Occurrence	Lithologic Province 4 (Proportion of Basin)					6.88	-0.37	0.23
Lith_Prov2	61	Occurrence	Lithologic Province 2 (Proportion of Basin)					6.75	-0.19	0.15
NLCD7	62	Occurrence	NLCD Class 7 (Proprtion of Basin)					6.62	-0.33	0.68
NLCD4	63	Occurrence	NLCD Class 4 (Proprtion of Basin)					6.53	-0.27	0.22
NLCD10	64	Occurrence	NLCD Class 10 (Proprtion of Basin)					6.51	-0.6	0.42
HAND	65	Occurrence	Local Height Above Nearest Drainage					4.72	-0.44	0.11
NLCD2	66	Occurrence	NLCD Class 2 (Proprtion of Basin)					4.1	-0.21	0.25
d_slp1000_m	1	Habitat	Downstream Channel Slope (%) - 1000 (m)	LR-H	RF-H			36.62	-1.32	0.98
SumUpSlpLen_km	2	Habitat	Total Upstream Channel Length (km)	LR-H	RF-H			31.9	-58.46	0.86
log10ba	3	Habitat	Log-transformed Drainage Area	LR-H	RF-H	Fransen-H	Refit-O	28.59	0.74	1
elev_norm	4	Habitat	Median-normalized Elevation	LR-H	RF-H			25.59	0.6	0.95
elev	5	Habitat	Elevation (m)			Fransen-H	Refit-O	21.98	0.44	0.89
STRAHLER	6	Habitat	Strahler Order	LR-H	RF-H			20.82	0.43	0.97
avg_down_100	7	Habitat	Downstream Channel Slope (%) - 100 (m)			Fransen-H	Refit-O	20.75	0.09	0.91
avg_up_100	8	Habitat	Upstream Channel Slope (%) - 100 m			Fransen-H	Refit-O	19.32	-0.28	0.94
distmouth_norm	9	Habitat	Median-normalized Distance to Outlet (m)					19.21	-1.01	0.92
d_slp50_m	10	Habitat	Downstream Channel Slope (%) - 50 (m)					16.34	-1.05	0.85
seg_slope_perc	11	Habitat	Reach Channel Slope (%) -					16.09	0.04	0.88
ppt_yp0	12	Habitat	August Precipitation					15.49	0.33	0.7
tmin_yp0	13	Habitat	August Mean Tmin					15.39	0.78	0.74
d_slp30_m	14	Habitat	Downstream Channel Slope (%) - 30 (m)					15.35	0.74	0.82
Water_Storage_fix	15	Habitat	Water Storage (SSURGO)					15.08	0.53	0.48
ppt_PCA_yp0	16	Habitat	1st PC of Precipitatation CY					14.6	0.44	0.83
Bedrock_Depth_fix	17	Habitat	Depth to Bedrock (m)					14.55	0.29	0.47
TPI_50_m	18	Habitat	Topographic Position Index 50 m					14.23	-0.09	0.29
d_slp20_m	19	Habitat	Downstream Channel Slope (%) - 20 (m)					14.14	0.72	0.8
DrainDens	20	Habitat	Drainage Density (km / km2)					14.04	0.26	0
ppt_sum_yp0	21	Habitat	Total Precipitation CY					13.91	0.44	0.67
vpdmax_yp0	22	Habitat	Average Maximum Vapor Pressure Deficit CY					13.64	-0.55	0.71
aspect_cos	23	Habitat	COS Aspect (Northness)					13.61	-1.7	0.32
tmax_yp0	24	Habitat	August Mean Tmin					13.53	-0.88	0.77
cancov_2017	25	Habitat	% Canopy Cover					13.09	0.28	0.5
HAND_1	26	Habitat	HAND (FCPG)					12.8	-1.33	0.45
ppt_nrml	27	Habitat	30 Year August PPT Normal					12.77	-0.02	0.79
cancov_hdw_2017	28	Habitat	% Hardwood Canopy Cover					12.75	0.7	0.58
tph_ge_3_2017	29	Habitat	Trees Per Hectare					12.46	-0.77	0.41
dtm_smooth	30	Habitat	Elevation (m) (FCPG)					12.45	-0.1	0.76
slope_pct_taudem	31	Habitat	Slope (%) (FCPG)					12.36	-0.75	0.39
tphc_ge_3_2017	32	Habitat	Trees Per Hectare Coniferous					12.21	0.77	0.52
NLCD6	33	Habitat	NLCD Class 6 (Proprtion of Basin)					12.06	0.28	0.27
Texture	34	Habitat	Soil Texture					12.02	0.54	0.61
cancov_con_2017	35	Habitat	% Coniferous Canopy Cover					11.84	0.22	0.64
Hydro_Conductivity	36	Habitat	Hydraulic Conductivity					11.8	-0.89	0.65
tp_sarelratio	37	Habitat	Surface Relief Ratio					11.26	-0.04	0.15
tp_roughness	38	Habitat	Topographic Roughness					11.22	-0.43	0.08
Water_Depth_fix	39	Habitat	Depth to Water (m)					10.89	-0.73	0.53
hload	40	Habitat	Heatload Index					10.87	-0.58	0.35
aspect_trasp	41	Habitat	TRASP Aspect					10.53	-0.29	0.62
tphh_ge_3_2017	42	Habitat	Trees per Hectare Hardwood					10.45	0.04	0.3
TPI_5000_m	43	Habitat	Topographic Position Index 5000 m					10.33	0.22	0.73
tp_dissection	44	Habitat	Topographic Dissection					10.19	0.37	0.11
aspect_sin	45	Habitat	SIN Aspect (Westness)					10.13	0.22	0.56
TPI_500_m	46	Habitat	Topographic Position Index 500 m					10.09	1	0.12
TWI	47	Habitat	Topographic Wetness Index					10.08	-0.15	0.59
NLCD5	48	Habitat	NLCD Class 5 (Proprtion of Basin)					9.94	0.56	0.42
plan_curve	49	Habitat	Planimetric Curvature					9.84	-1.67	0.09
Lith_Prov3	50	Habitat	Lithologic Province 3 (Proportion of Basin)					9.44	-0.9	0.14
SPI	51	Habitat	Stream Power Index					9.34	0.42	0.33
Lith_Prov5	52	Habitat	Lithologic Province 2 (Proportion of Basin)					9.24	-0.01	0.21
tp_slpposidx	53	Habitat	Slope (%) Position Index					9.23	0.2	0.02
curve	54	Habitat	Combined Profile and Planimetric Curvature					9.09	-0.44	0.05
tp_vrm	55	Habitat	Vector Ruggedness Measurement					8.93	0.01	0.38
prof_curve	56	Habitat	Profile Curvature of Topography					8.8	0.93	0.06
Lith_Prov7	57	Habitat	Lithologic Province 7 (Proportion of Basin)					8.24	0.4	0.68
NLCD9	58	Habitat	NLCD Class 9 (Proprtion of Basin)					8.1	0.68	0.36
NLCD7	59	Habitat	NLCD Class 7 (Proprtion of Basin)					6.97	0.46	0.55
Lith_Prov1	60	Habitat	Lithologic Province 1 (Proportion of Basin)					6.72	-1.2	0.18
NLCD4	61	Habitat	NLCD Class 4 (Proprtion of Basin)					6.58	-0.81	0.26
Lith_Prov2	62	Habitat	Lithologic Province 2 (Proportion of Basin)					6.4	0.22	0.2
NLCD10	63	Habitat	NLCD Class 10 (Proprtion of Basin)					5.8	1	0.44
Lith_Prov4	64	Habitat	Lithologic Province 4 (Proportion of Basin)					5.63	-0.71	0.23
NLCD2	65	Habitat	NLCD Class 2 (Proprtion of Basin)					4.8	0.72	0.24
HAND	66	Habitat	Local Height Above Nearest Drainage					4.33	0.22	0.17
ProfCurve	67	Habitat	Profile Curvature of Topography (FCPG)					3.19	0.67	0.03
