# Supplementary material for: UPRLIMET: UPstream Regional LiDAR Model for Extent of Trout in stream networks
Source: Sci Rep. 2022 Dec 1;12:20266. doi: 10.1038/s41598-022-23754-0 (PMC9715699; doi:10.1038/s41598-022-23754-0)
Supplement: Supplementary file 7 — Supplementary Information 7. [file 41598_2022_23754_MOESM7_ESM.xlsx]

## Sheet: Sheet1
Sub-model	Training Data Type	Algorithm	Paramter Type	Parameter	Parameter Value	Notes
LR-O	Occurrence	LR	Dynamic	(Intercept)	3.00223
LR-O	Occurrence	LR	Dynamic	SumUpSlpLen_km	0.071788
LR-O	Occurrence	LR	Dynamic	d_slp1000_m	-47.5634
LR-O	Occurrence	LR	Dynamic	elev_norm	-0.732325
LR-O	Occurrence	LR	Dynamic	log10ba	2.25944
LR-O	Occurrence	LR	Dynamic	Deviance Explained	86.4287
LR-O	Occurrence	LR	Static	n	99200
LR-O	Occurrence	LR	Static	df	4
LR-O	Occurrence	LR	Static	Alpha	0	0 = conventional GLM behavior. IF not set, software will search for best ridge penalty (lambda)
LR-O	Occurrence	LR	Static	Gamma	NA (relaxed = false)	Not used - this and lambda are tuned when relaxed =TRUE in the cv_glmnet option
LR-O	Occurrence	LR	Static	Lambda	1	This is the LASSO and is not used
LR-O	Occurrence	LR	Static	Standardize	TRUE	This scales the independent variables to have a standard deviation of one and a mean of zero
Refit-O	Occurrence	LR	Dynamic	(Intercept)	4.00775
Refit-O	Occurrence	LR	Dynamic	avg_down_100	-9.96304
Refit-O	Occurrence	LR	Dynamic	avg_up_100	-4.95566
Refit-O	Occurrence	LR	Dynamic	elev	-0.00387082
Refit-O	Occurrence	LR	Dynamic	log10ba	3.74961
Refit-O	Occurrence	LR	Dynamic	Deviance Explained	84.23
Refit-O	Occurrence	LR	Static	n	98590
Refit-O	Occurrence	LR	Static	df	4
Refit-O	Occurrence	LR	Static	Alpha	0	0 = conventional GLM behavior. IF not set, software will search for best ridge penalty (lambda)
Refit-O	Occurrence	LR	Static	Gamma	NA (relaxed = false)	Not used - this and lambda are tuned when relaxed =TRUE in the cv_glmnet option
Refit-O	Occurrence	LR	Static	Lambda	1	This is the LASSO and is not used
Refit-O	Occurrence	LR	Static	Standardize	TRUE	This scales the independent variables to have a standard deviation of one and a mean of zero
LR-H	Habitat	LR	Dynamic	(Intercept)	4.15328
LR-H	Habitat	LR	Dynamic	SumUpSlpLen_km	0.0608476
LR-H	Habitat	LR	Dynamic	d_slp1000_m	-45.6839
LR-H	Habitat	LR	Dynamic	elev	-0.00133881
LR-H	Habitat	LR	Dynamic	elev_norm	-0.595735
LR-H	Habitat	LR	Dynamic	log10ba	2.49733
LR-H	Habitat	LR	Dynamic	Deviance Explained	86.54
LR-H	Habitat	LR	Static	n	86618
LR-H	Habitat	LR	Static	df	5
LR-H	Habitat	LR	Static	Alpha	0	0 = conventional GLM behavior. IF not set, software will search for best ridge penalty (lambda)
LR-H	Habitat	LR	Static	Gamma	NA (relaxed = false)	Not used - this and lambda are tuned when relaxed =TRUE in the cv_glmnet option
LR-H	Habitat	LR	Static	Lambda	1	This is the LASSO and is not used
LR-H	Habitat	LR	Static	Standardize	TRUE	This scales the independent variables to have a standard deviation of one and a mean of zero
Refit-H	Habitat	LR	Dynamic	(Intercept)	4.37109
Refit-H	Habitat	LR	Dynamic	avg_down_100	-10.0788
Refit-H	Habitat	LR	Dynamic	avg_up_100	-3.64558
Refit-H	Habitat	LR	Dynamic	elev	-0.00410988
Refit-H	Habitat	LR	Dynamic	log10ba	3.67626
Refit-H	Habitat	LR	Dynamic	Deviance Explained	83.74
Refit-H	Habitat	LR	Static	n	86618
Refit-H	Habitat	LR	Static	df	4
Refit-H	Habitat	LR	Static	Alpha	0	0 = conventional GLM behavior. IF not set, software will search for best ridge penalty (lambda)
Refit-H	Habitat	LR	Static	Gamma	NA (relaxed = false)	Not used - this and lambda are tuned when relaxed =TRUE in the cv_glmnet option
Refit-H	Habitat	LR	Static	Lambda	1	This is the LASSO and is not used
Refit-H	Habitat	LR	Static	Standardize	TRUE	This scales the independent variables to have a standard deviation of one and a mean of zero
RF-O	Occurrence	RF	Static	Split rule	extratrees	improves robustness to overfitting
RF-O	Occurrence	RF	Static	Importance	permutation	computationally expensive but more thorough than GINI
RF-O	Occurrence	RF	Static	min.node.size	10	requires 10 observations before making a node; prevents trees from overfitting to a unique 1-off situatoin
RF-O	Occurrence	RF	Static	sample.size	1	uses 100% of data for each tree
RF-O	Occurrence	RF	Static	resample	TRUE	uses bootstrap resamples of the data = rows in the data; slower but if this is false, then sample size needs to be reduced to prevent overfitting
RF-O	Occurrence	RF	Static	ntree	1500	more trees = better, testing between 500 and 5000 showed little gain after 1500; more trees doesn't equate to overfitting but it does increase computation time
RF-O	Occurrence	RF	Tuned	CCTP mtry	1	tuned via NSpCV
RF-H	Habitat	RF	Static	Split rule	extratrees	improves robustness to overfitting
RF-H	Habitat	RF	Static	Importance	permutation	computationally expensive but more thorough than GINI
RF-H	Habitat	RF	Static	min.node.size	10	requires 10 observations before making a node; prevents trees from overfitting to a unique 1-off situatoin
RF-H	Habitat	RF	Static	sample.size	1	uses 100% of data for each tree
RF-H	Habitat	RF	Static	resample	TRUE	uses bootstrap resamples of the data = rows in the data; slower but if this is false, then sample size needs to be reduced to prevent overfitting
RF-H	Habitat	RF	Static	ntree	1500	more trees = better, testing between 500 and 5000 showed little gain after 1500; more trees doesn't equate to overfitting but it does increase computation time
RF-H	Habitat	RF	Tuned	CCTP mtry	1	tuned via NSpCV
