# Supplementary material for: UPRLIMET: UPstream Regional LiDAR Model for Extent of Trout in stream networks
Source: Sci Rep. 2022 Dec 1;12:20266. doi: 10.1038/s41598-022-23754-0 (PMC9715699; doi:10.1038/s41598-022-23754-0)
Supplement: Supplementary file 8 — Supplementary Information 8. [file 41598_2022_23754_MOESM8_ESM.csv]

Sub-model	Performance Variable	lwr	med	upr	Training Data Type and/or Validation Data Type	Rank
LR-O	MCC	0.913959694	0.927307622	0.945181865	Occurrence	1
RF-H	MCC	0.908151873	0.921870805	0.946141067	Habitat	2
LR-H	MCC	0.907471831	0.913885578	0.940903066	Habitat	3
RF-O	MCC	0.899200996	0.912408481	0.921564005	Occurrence	4
Refit-O	MCC	0.895170157	0.910975582	0.924218684	Occurrence	5
Refit-H	MCC	0.885537492	0.905052541	0.917321378	Habitat	6
Fransen-O	MCC	0.888292931	0.901076775	0.912589618	Occurrence	7
Fransen-H	MCC	0.888292931	0.901076775	0.912589618	Habitat	8
Fransen-O	CE	0.045133525	0.051241665	0.056607835	Occurrence
Fransen-H	CE	0.045133525	0.051241665	0.056607835	Habitat
Refit-H	CE	0.041874563	0.04783243	0.057569902	Habitat
Refit-O	CE	0.037929853	0.045098966	0.052613693	Occurrence
RF-O	CE	0.039230769	0.044877327	0.051504174	Occurrence
LR-H	CE	0.030143325	0.043363396	0.04654363	Habitat
RF-H	CE	0.027314594	0.039064832	0.047085725	Habitat
LR-O	CE	0.027721244	0.03637645	0.043621753	Occurrence
LR-O	Accuracy	0.956396187	0.963626625	0.972274928	Occurrence
RF-H	Accuracy	0.952945891	0.960934932	0.972679772	Habitat
LR-H	Accuracy	0.953450678	0.956638815	0.969861519	Habitat
RF-O	Accuracy	0.948505511	0.955131152	0.960768789	Occurrence
Refit-O	Accuracy	0.947386307	0.954907688	0.962070147	Occurrence
Refit-H	Accuracy	0.942419155	0.95216757	0.958122057	Habitat
Fransen-O	Accuracy	0.943401025	0.948769522	0.954888259	Occurrence
Fransen-H	Accuracy	0.943401025	0.948769522	0.954888259	Habitat
RF-O	Brier	0.033109109	0.037664276	0.044559541	Occurrence
Refit-H	Brier	0.030581675	0.036160422	0.04113667	Habitat
Refit-O	Brier	0.030244575	0.034688816	0.037456039	Occurrence
RF-H	Brier	0.025020804	0.030620571	0.036953355	Habitat
LR-H	Brier	0.024433439	0.030583996	0.033301167	Habitat
LR-O	Brier	0.021751549	0.02885086	0.033903244	Occurrence
Fransen-O	Brier				Occurrence
Fransen-H	Brier				Habitat
Fransen-O	PPV	0.970720721	0.982833911	0.990482234	Occurrence
Fransen-H	PPV	0.970720721	0.982833911	0.990482234	Habitat
RF-H	PPV	0.955382041	0.964895636	0.982934345	Habitat
LR-O	PPV	0.954419444	0.963083469	0.978780864	Occurrence
RF-O	PPV	0.954518913	0.963063923	0.976021314	Occurrence
LR-H	PPV	0.944781888	0.961707792	0.978810962	Habitat
Refit-O	PPV	0.950557988	0.956239601	0.971018693	Occurrence
Refit-H	PPV	0.940263062	0.950758285	0.963393871	Habitat
LR-H	NPV	0.955997943	0.969338978	0.97619516	Habitat
LR-O	NPV	0.950788939	0.966338816	0.976441169	Occurrence
RF-H	NPV	0.954561654	0.966078386	0.978734281	Habitat
Refit-H	NPV	0.942082715	0.959935322	0.968464084	Habitat
Refit-O	NPV	0.944417748	0.951971634	0.963829518	Occurrence
RF-O	NPV	0.925810546	0.949917729	0.961102203	Occurrence
Fransen-O	NPV	0.91348108	0.919065597	0.938193647	Occurrence
Fransen-H	NPV	0.91348108	0.919065597	0.938193647	Habitat
LR-H	PR-AUC	0.994345197	0.995069	0.996114681	Habitat
RF-H	PR-AUC	0.992409233	0.994907203	0.996879971	Habitat
LR-O	PR-AUC	0.993648992	0.994478694	0.996287679	Occurrence
Refit-H	PR-AUC	0.991697875	0.993772944	0.994623233	Habitat
RF-O	PR-AUC	0.991993667	0.99361911	0.995255754	Occurrence
Refit-O	PR-AUC	0.992255451	0.993616768	0.995353025	Occurrence
Fransen-O	PR-AUC				Occurrence
Fransen-H	PR-AUC				Habitat
LR-H	ROC-AUC	0.993979046	0.994739763	0.995847369	Habitat
RF-H	ROC-AUC	0.991613604	0.994706843	0.996527825	Habitat
LR-O	ROC-AUC	0.993490505	0.994386969	0.996158348	Occurrence
RF-O	ROC-AUC	0.990929609	0.993510135	0.994946758	Occurrence
Refit-H	ROC-AUC	0.991146781	0.993333416	0.994252386	Habitat
Refit-O	ROC-AUC	0.991668092	0.993032816	0.994669697	Occurrence
Fransen-O	ROC-AUC				Occurrence
Fransen-H	ROC-AUC				Habitat
