# Supplementary material for: UPRLIMET: UPstream Regional LiDAR Model for Extent of Trout in stream networks
Source: Sci Rep. 2022 Dec 1;12:20266. doi: 10.1038/s41598-022-23754-0 (PMC9715699; doi:10.1038/s41598-022-23754-0)
Supplement: Supplementary file 9 — Supplementary Information 9. [file 41598_2022_23754_MOESM9_ESM.xlsx]

## Sheet: Sheet1
Sub-model	Training Data Type	Algorithm	Purpose
LR-O	Occurrence	LR	Test LR fit to available training data using optimal combination of covariates
RF-O	Occurrence	LR
Fransen-O	Occurrence	LR
Refit-O	Occurrence	LR
LR-H	Occurrence	LR
RF-H
Fransen-H
Refit-H

## Sheet: Sheet2
	Question	Evaluation Process	Evidence	Sub-model	Model
1	Are conditions in Western Oregon different enough from Western Washington to justify the need to develop a new model?	Refit Fransen's model to our observation data to allow model coefficients to optimize to our data. Compare MAE	MAE of refit is lower	Fransen-O; Refit-O	NA
2	Does optimal parameterization of LR differ from Fransen's LR parameterization	Identify optimal predictor variables from 67 candidate variables using feature selection routine (described in supplementary materials and compare parameterizations	Predictor variables are different between optimal LR and Fransen	LR-O; Fransen-O	NA
3	Does optimal LR have better predictive performance than either Fransen or the refit of Fransen	Compare MCC among Refit, Fransen, and optimal LR	MCC of LR is higher	LR-O; Fransen-O; Refit-O	NA
4	Does optimal parameterization of RF differ from optimal LR parameterization?	Identify optimal predictor variables from 67 candidate variables using feature selection routine (described in supplementary materials), fit RF, and compare parameterizations	Predictor variables are different between optimal LR and RF	LR-O; RF-O	NA
5	Does RF have better predictive performance than LR?	Compare MCC between LR and RF	MCC of RF is higher	LR-O; RF-O	NA
6	Does the optimal parameterization of LR differ from optimal parameterization of RF	Compare variables optimal LR and optimal RF	Predictor variables are different between LR and RF		NA
7	Do outcomes of the previous 7 questions change when model is based on Habitat data instead of Occurrence data?	Compare MCC of occurrence sub-models to MCC of habitat sub-models	one or more sub-models based on habitat has higher MCC than associated sub-models based on occurrence	Fransen-H; Refit-H, LR-H, RF-H	NA
8	Does MAE differ among stopping rules?	Compare MAE among among stopping rules by sub-model	MAE varies by stopping rule associated with a given sub-model	NA	24 models
9	Does stopping rule interact with sub-model to produce different outcomes?	Calculate MCC for all sub-models and MAE for all models and compare	Sub-model with highest MCC not associated with model having highest MAE	All sub-models	24 models
10	Does using slope to determine upper limit perform as well as a model	Compare MAE of slope-O and slope-H to all other models	Slope MAE equal or higher to other models	NA	26 models
11	What model results in the lowest over all MAE?	Compare Mae among all models	Lowest MAE	NA	26 models
