# Supplementary material for: UPRLIMET: UPstream Regional LiDAR Model for Extent of Trout in stream networks
Source: Sci Rep. 2022 Dec 1;12:20266. doi: 10.1038/s41598-022-23754-0 (PMC9715699; doi:10.1038/s41598-022-23754-0)
Supplement: Supplementary file 10 — Supplementary Information 10. [file 41598_2022_23754_MOESM10_ESM.csv]

Filter	Model Development Algorithm	Metric	Covariates	Lower	Median	Upper	Training Data Type	Optimal	Rank
Boruta	LR	MCC	2	0.874	0.886	0.919	Habitat
Boruta	LR	MCC	3	0.885	0.899	0.946	Habitat
Boruta	LR	MCC	4	0.894	0.909	0.946	Habitat
Boruta	LR	MCC	5	0.899	0.911	0.946	Habitat	LR-H	2
Boruta	LR	MCC	6	0.902	0.905	0.942	Habitat
Boruta	LR	MCC	7	0.902	0.905	0.945	Habitat
Boruta	LR	MCC	8	0.901	0.904	0.943	Habitat
Boruta	LR	MCC	9	0.899	0.899	0.944	Habitat
Boruta	LR	MCC	10	0.899	0.899	0.944	Habitat
Boruta	LR	MCC	13	0.9	0.901	0.951	Habitat
Boruta	LR	MCC	20	0.9	0.9	0.942	Habitat
Boruta	LR	MCC	27	0.9	0.901	0.937	Habitat
Boruta	LR	MCC	34	0.899	0.907	0.944	Habitat
Boruta	LR	MCC	40	0.854	0.891	0.935	Habitat
Boruta	LR	MCC	47	0.84	0.89	0.942	Habitat
Boruta	LR	MCC	54	0.814	0.891	0.94	Habitat
Boruta	LR	MCC	60	0.847	0.9	0.93	Habitat
Boruta	LR	MCC	67	0.85	0.892	0.926	Habitat
Boruta	RF	MCC	2	0.883	0.891	0.924	Habitat
Boruta	RF	MCC	3	0.855	0.901	0.933	Habitat
Boruta	RF	MCC	4	0.891	0.903	0.94	Habitat
Boruta	RF	MCC	5	0.884	0.915	0.957	Habitat	RF-H	1
Boruta	RF	MCC	6	0.879	0.893	0.948	Habitat
Boruta	RF	MCC	7	0.882	0.895	0.947	Habitat
Boruta	RF	MCC	8	0.883	0.896	0.949	Habitat
Boruta	RF	MCC	9	0.88	0.896	0.95	Habitat
Boruta	RF	MCC	10	0.879	0.896	0.949	Habitat
Boruta	RF	MCC	13	0.882	0.897	0.946	Habitat
Boruta	RF	MCC	20	0.881	0.898	0.949	Habitat
Boruta	RF	MCC	27	0.894	0.899	0.942	Habitat
Boruta	RF	MCC	34	0.886	0.894	0.94	Habitat
Boruta	RF	MCC	40	0.886	0.891	0.939	Habitat
Boruta	RF	MCC	47	0.885	0.891	0.936	Habitat
Boruta	RF	MCC	54	0.885	0.89	0.939	Habitat
Boruta	RF	MCC	60	0.887	0.889	0.937	Habitat
Boruta	RF	MCC	67	0.885	0.887	0.937	Habitat
JMIM	LR	MCC	2	0.885	0.899	0.948	Habitat
JMIM	LR	MCC	3	0.89	0.904	0.943	Habitat
JMIM	LR	MCC	4	0.897	0.905	0.943	Habitat
JMIM	LR	MCC	5	0.897	0.904	0.944	Habitat
JMIM	LR	MCC	6	0.895	0.898	0.944	Habitat
JMIM	LR	MCC	7	0.895	0.898	0.944	Habitat
JMIM	LR	MCC	8	0.899	0.899	0.944	Habitat
JMIM	LR	MCC	9	0.899	0.9	0.944	Habitat
JMIM	LR	MCC	10	0.899	0.9	0.943	Habitat
JMIM	LR	MCC	13	0.898	0.9	0.944	Habitat
JMIM	LR	MCC	20	0.894	0.9	0.952	Habitat
JMIM	LR	MCC	27	0.888	0.899	0.952	Habitat
JMIM	LR	MCC	34	0.844	0.891	0.938	Habitat
JMIM	LR	MCC	40	0.847	0.897	0.93	Habitat
JMIM	LR	MCC	47	0.84	0.898	0.936	Habitat
JMIM	LR	MCC	54	0.839	0.884	0.934	Habitat
JMIM	LR	MCC	60	0.853	0.891	0.929	Habitat
JMIM	LR	MCC	67	0.85	0.892	0.926	Habitat
JMIM	RF	MCC	2	0.866	0.892	0.932	Habitat
JMIM	RF	MCC	3	0.868	0.9	0.94	Habitat
JMIM	RF	MCC	4	0.859	0.895	0.936	Habitat
JMIM	RF	MCC	5	0.875	0.891	0.942	Habitat
JMIM	RF	MCC	6	0.882	0.886	0.944	Habitat
JMIM	RF	MCC	7	0.885	0.885	0.943	Habitat
JMIM	RF	MCC	8	0.886	0.888	0.951	Habitat
JMIM	RF	MCC	9	0.885	0.887	0.95	Habitat
JMIM	RF	MCC	10	0.879	0.893	0.949	Habitat
JMIM	RF	MCC	13	0.883	0.895	0.948	Habitat
JMIM	RF	MCC	20	0.898	0.906	0.944	Habitat
JMIM	RF	MCC	27	0.882	0.89	0.941	Habitat
JMIM	RF	MCC	34	0.885	0.89	0.939	Habitat
JMIM	RF	MCC	40	0.887	0.891	0.941	Habitat
JMIM	RF	MCC	47	0.886	0.893	0.939	Habitat
JMIM	RF	MCC	54	0.885	0.888	0.936	Habitat
JMIM	RF	MCC	60	0.887	0.89	0.939	Habitat
JMIM	RF	MCC	67	0.885	0.887	0.937	Habitat
Permutation	LR	MCC	2	-0.002	0	0.044	Habitat
Permutation	LR	MCC	3	-0.002	0.041	0.132	Habitat
Permutation	LR	MCC	4	-0.079	-0.002	0.038	Habitat
Permutation	LR	MCC	5	-0.126	-0.001	0.039	Habitat
Permutation	LR	MCC	6	0.813	0.87	0.912	Habitat
Permutation	LR	MCC	7	0.829	0.874	0.919	Habitat
Permutation	LR	MCC	8	0.829	0.875	0.918	Habitat
Permutation	LR	MCC	9	0.828	0.875	0.918	Habitat
Permutation	LR	MCC	10	0.841	0.871	0.925	Habitat
Permutation	LR	MCC	13	0.857	0.89	0.923	Habitat
Permutation	LR	MCC	20	0.858	0.897	0.936	Habitat
Permutation	LR	MCC	27	0.86	0.888	0.934	Habitat
Permutation	LR	MCC	34	0.859	0.887	0.929	Habitat
Permutation	LR	MCC	40	0.868	0.891	0.931	Habitat
Permutation	LR	MCC	47	0.864	0.892	0.929	Habitat
Permutation	LR	MCC	54	0.825	0.884	0.929	Habitat
Permutation	LR	MCC	60	0.792	0.853	0.923	Habitat
Permutation	LR	MCC	67	0.85	0.892	0.926	Habitat
Permutation	RF	MCC	2	-0.007	0.033	0.106	Habitat
Permutation	RF	MCC	3	-0.014	0.003	0.035	Habitat
Permutation	RF	MCC	4	-0.048	-0.036	-0.021	Habitat
Permutation	RF	MCC	5	-0.04	-0.034	-0.022	Habitat
Permutation	RF	MCC	6	0.786	0.848	0.892	Habitat
Permutation	RF	MCC	7	0.812	0.87	0.897	Habitat
Permutation	RF	MCC	8	0.809	0.875	0.902	Habitat
Permutation	RF	MCC	9	0.818	0.873	0.901	Habitat
Permutation	RF	MCC	10	0.829	0.868	0.916	Habitat
Permutation	RF	MCC	13	0.862	0.889	0.927	Habitat
Permutation	RF	MCC	20	0.86	0.889	0.925	Habitat
Permutation	RF	MCC	27	0.844	0.852	0.933	Habitat
Permutation	RF	MCC	34	0.844	0.854	0.933	Habitat
Permutation	RF	MCC	40	0.863	0.87	0.926	Habitat
Permutation	RF	MCC	47	0.869	0.875	0.923	Habitat
Permutation	RF	MCC	54	0.86	0.869	0.922	Habitat
Permutation	RF	MCC	60	0.861	0.862	0.92	Habitat
Permutation	RF	MCC	67	0.885	0.887	0.937	Habitat
Boruta	LR	MCC	2	0.901	0.909	0.929	Occurrence
Boruta	LR	MCC	3	0.901	0.91	0.934	Occurrence
Boruta	LR	MCC	4	0.913	0.926	0.942	Occurrence	LR-O	3
Boruta	LR	MCC	5	0.912	0.92	0.946	Occurrence
Boruta	LR	MCC	6	0.912	0.921	0.946	Occurrence
Boruta	LR	MCC	7	0.911	0.917	0.943	Occurrence
Boruta	LR	MCC	8	0.911	0.917	0.941	Occurrence
Boruta	LR	MCC	9	0.91	0.915	0.935	Occurrence
Boruta	LR	MCC	10	0.909	0.914	0.936	Occurrence
Boruta	LR	MCC	13	0.91	0.915	0.937	Occurrence
Boruta	LR	MCC	20	0.912	0.921	0.937	Occurrence
Boruta	LR	MCC	26	0.894	0.91	0.938	Occurrence
Boruta	LR	MCC	33	0.883	0.904	0.93	Occurrence
Boruta	LR	MCC	40	0.88	0.9	0.926	Occurrence
Boruta	LR	MCC	46	0.874	0.898	0.923	Occurrence
Boruta	LR	MCC	53	0.878	0.898	0.921	Occurrence
Boruta	LR	MCC	59	0.878	0.902	0.922	Occurrence
Boruta	LR	MCC	66	0.872	0.895	0.912	Occurrence
Boruta	RF	MCC	2	0.887	0.903	0.922	Occurrence
Boruta	RF	MCC	3	0.891	0.908	0.914	Occurrence
Boruta	RF	MCC	4	0.898	0.908	0.935	Occurrence
Boruta	RF	MCC	5	0.893	0.899	0.934	Occurrence
Boruta	RF	MCC	6	0.906	0.917	0.949	Occurrence
Boruta	RF	MCC	7	0.912	0.918	0.94	Occurrence
Boruta	RF	MCC	8	0.91	0.918	0.941	Occurrence
Boruta	RF	MCC	9	0.905	0.914	0.94	Occurrence
Boruta	RF	MCC	10	0.906	0.913	0.94	Occurrence
Boruta	RF	MCC	13	0.907	0.915	0.937	Occurrence
Boruta	RF	MCC	20	0.907	0.917	0.935	Occurrence
Boruta	RF	MCC	26	0.904	0.919	0.929	Occurrence	RF-O	4
Boruta	RF	MCC	33	0.901	0.911	0.922	Occurrence
Boruta	RF	MCC	40	0.891	0.915	0.926	Occurrence
Boruta	RF	MCC	46	0.895	0.908	0.929	Occurrence
Boruta	RF	MCC	53	0.896	0.906	0.927	Occurrence
Boruta	RF	MCC	59	0.893	0.908	0.929	Occurrence
Boruta	RF	MCC	66	0.895	0.904	0.927	Occurrence
JMIM	LR	MCC	2	0.899	0.903	0.93	Occurrence
JMIM	LR	MCC	3	0.904	0.918	0.938	Occurrence
JMIM	LR	MCC	4	0.908	0.919	0.934	Occurrence
JMIM	LR	MCC	5	0.907	0.916	0.935	Occurrence
JMIM	LR	MCC	6	0.909	0.918	0.937	Occurrence
JMIM	LR	MCC	7	0.911	0.919	0.932	Occurrence
JMIM	LR	MCC	8	0.911	0.919	0.932	Occurrence
JMIM	LR	MCC	9	0.91	0.915	0.935	Occurrence
JMIM	LR	MCC	10	0.909	0.914	0.936	Occurrence
JMIM	LR	MCC	13	0.914	0.917	0.939	Occurrence
JMIM	LR	MCC	20	0.895	0.916	0.925	Occurrence
JMIM	LR	MCC	26	0.885	0.903	0.92	Occurrence
JMIM	LR	MCC	33	0.873	0.902	0.921	Occurrence
JMIM	LR	MCC	40	0.877	0.896	0.92	Occurrence
JMIM	LR	MCC	46	0.869	0.891	0.917	Occurrence
JMIM	LR	MCC	53	0.872	0.896	0.912	Occurrence
JMIM	LR	MCC	59	0.883	0.894	0.917	Occurrence
JMIM	LR	MCC	66	0.872	0.895	0.912	Occurrence
JMIM	RF	MCC	2	0.883	0.906	0.909	Occurrence
JMIM	RF	MCC	3	0.9	0.907	0.932	Occurrence
JMIM	RF	MCC	4	0.898	0.904	0.921	Occurrence
JMIM	RF	MCC	5	0.895	0.898	0.927	Occurrence
JMIM	RF	MCC	6	0.888	0.912	0.941	Occurrence
JMIM	RF	MCC	7	0.892	0.913	0.942	Occurrence
JMIM	RF	MCC	8	0.892	0.913	0.942	Occurrence
JMIM	RF	MCC	9	0.905	0.914	0.94	Occurrence
JMIM	RF	MCC	10	0.906	0.913	0.94	Occurrence
JMIM	RF	MCC	13	0.902	0.918	0.939	Occurrence
JMIM	RF	MCC	20	0.898	0.916	0.938	Occurrence
JMIM	RF	MCC	26	0.899	0.918	0.923	Occurrence
JMIM	RF	MCC	33	0.901	0.915	0.926	Occurrence
JMIM	RF	MCC	40	0.9	0.914	0.926	Occurrence
JMIM	RF	MCC	46	0.9	0.907	0.925	Occurrence
JMIM	RF	MCC	53	0.9	0.91	0.929	Occurrence
JMIM	RF	MCC	59	0.896	0.909	0.927	Occurrence
JMIM	RF	MCC	66	0.895	0.904	0.927	Occurrence
NONE	LR	MCC	4*	0.895	0.903	0.92	Occurrence	Refit-O	5
NONE	RF	MCC	4*	0.887	0.911	0.922	Occurrence
Permutation	LR	MCC	2	0.747	0.78	0.814	Occurrence
Permutation	LR	MCC	3	0.755	0.788	0.822	Occurrence
Permutation	LR	MCC	4	0.759	0.791	0.827	Occurrence
Permutation	LR	MCC	5	0.751	0.794	0.83	Occurrence
Permutation	LR	MCC	6	0.854	0.897	0.925	Occurrence
Permutation	LR	MCC	7	0.854	0.897	0.925	Occurrence
Permutation	LR	MCC	8	0.856	0.895	0.925	Occurrence
Permutation	LR	MCC	9	0.867	0.894	0.928	Occurrence
Permutation	LR	MCC	10	0.863	0.893	0.928	Occurrence
Permutation	LR	MCC	13	0.858	0.889	0.931	Occurrence
Permutation	LR	MCC	20	0.872	0.901	0.912	Occurrence
Permutation	LR	MCC	26	0.869	0.881	0.898	Occurrence
Permutation	LR	MCC	33	0.871	0.897	0.918	Occurrence
Permutation	LR	MCC	40	0.869	0.896	0.915	Occurrence
Permutation	LR	MCC	46	0.891	0.903	0.924	Occurrence
Permutation	LR	MCC	53	0.888	0.903	0.926	Occurrence
Permutation	LR	MCC	59	0.874	0.904	0.92	Occurrence
Permutation	LR	MCC	66	0.872	0.899	0.918	Occurrence
Permutation	RF	MCC	2	0.751	0.77	0.79	Occurrence
Permutation	RF	MCC	3	0.743	0.78	0.798	Occurrence
Permutation	RF	MCC	4	0.743	0.785	0.808	Occurrence
Permutation	RF	MCC	5	0.696	0.75	0.799	Occurrence
Permutation	RF	MCC	6	0.833	0.877	0.92	Occurrence
Permutation	RF	MCC	7	0.857	0.884	0.921	Occurrence
Permutation	RF	MCC	8	0.872	0.877	0.908	Occurrence
Permutation	RF	MCC	9	0.847	0.881	0.908	Occurrence
Permutation	RF	MCC	10	0.845	0.881	0.905	Occurrence
Permutation	RF	MCC	13	0.856	0.885	0.92	Occurrence
Permutation	RF	MCC	20	0.884	0.898	0.927	Occurrence
Permutation	RF	MCC	26	0.886	0.901	0.929	Occurrence
Permutation	RF	MCC	33	0.876	0.899	0.921	Occurrence
Permutation	RF	MCC	40	0.873	0.9	0.921	Occurrence
Permutation	RF	MCC	46	0.873	0.9	0.92	Occurrence
Permutation	RF	MCC	53	0.879	0.902	0.923	Occurrence
Permutation	RF	MCC	59	0.892	0.912	0.928	Occurrence
Permutation	RF	MCC	66	0.9	0.909	0.926	Occurrence
